# Supplementary material for: Characterization of the artisanal fishing communities in Nepal and potential implications for the conservation and management of Ganges River Dolphin (Platanista gangetica gangetica)
Source: PeerJ. 2016 Jan 12;4:e1563. doi: 10.7717/peerj.1563 (PMC4715443; doi:10.7717/peerj.1563)
Supplement: Supplemental Information 1 [file peerj-04-1563-s001.xlsx]

## Sheet: Sheet1
dt_sh_no	river_segment	time_int	n_utm	e_utm	res_dist	vil_name	district	ward	name	cast_com	sex	age	ed_stats	living	yrs_livn	if_temporary	oc_fathr	want_fmn	gd_job	job_recm	fish_moc	yrs_fish	age_engd	freq_fis	ds_wk_fs	stp_fish	whnstfsh	rs_st_fs	res_fishg_month	pre_ftime	tmspwin	tmspsum	mch_fish	mes_size	net_lnth	net_wdth	yrsengd	benf_gr	trvl_dis	trv_dist	own_boat	boats_no	typeboat	ppl_trip	mnt_earn	ef_mn_fs	whr_fs_m	wh_fs_nb	wh_fs_bs
1	Narayani	90	221033	3060402	<=500	Pithauli	Nawalparasi	Pithauli-1	Buli Ram Majhi	Majhi	Male	57	Illitrate	Permanent	50		Fishermenr	No	No	Agri- business	Yes	60	10	Daily	7	No			breeding time for fish, low water season	18	5	3	Phekuwa Jaal	3.81	3.5	12	25	More fishes are caught	1.5	1.5	Yes	1	Single man traditional wooden boat	6	10000	5	Rarely	Often	Often
2	Narayani	107	222198	3060766	<=500	Laugai	Nawalparasi	Pithauli-8	Krishna bd. majhi	Majhi	Male	32	Illitrate	Permanent	50		Fishermenr	No	No	Govt job	Yes	30	10	Daily	7	No			No lichen	8	3	2	Phekuwa Jaal	2	2.5	13	20	More fishes are caught	3	4	Yes	1	Single man traditional wooden boat	4	10000	2	Rarely	Often	Often
3	Narayani	92	222461	3061111	>500	Gairi	Nawalparasi	Laugai-8	Kaliram gurau	Tharu	Male	55	Illitrate	Permanent	40		Not fishermen	No	No	Other smalll scale business(groceriy, tea shops)	No	20	30	Weekely	5	Yes	5	0wn boat are not available	low water season	18	3	5	Bagaune jaal	5.08	5	2	15	Due to modernization of fishing gears	3	6	No	0	Single man traditional wooden boat	5	3500	2	Sometimes	Sometimes	Often
4	Narayani	90	222322	3060790	<=500	Laugai	Nawalparasi	Pithauli-8	Chanduram Majhi	Majhi	Male	76	Primary education	Permanent	50		Fishermenr	No	No	Agri- business	Yes	60	10	Weekely	2	Yes	5	Physical weakeness due to old age	low water season	18	2	4	Pakhure jaal	3.81	2	20	25	More fishes are caught	3	4	Yes	1	Single man traditional wooden boat	5	10000	2	Rarely	Sometimes	Often
5	Narayani	90	222383	3060879	<=500	Laugai	Nawalparasi	Pithauli-8	Kusum kumari Mahatto	Tharu	Female	26	Primary education	Permanent	50		Not fishermen	No	No	Govt job	No	20	10	Not engaged in fishing anymore	3	Yes	5	Not profitable	low water season	18	2	4	Tiyari Jaal	4	3	20	5	More fishes are caught	3	4	No	0	Single man traditional wooden boat	5	3500	2	Rarely	Sometimes	Often
6	Narayani	65	222468	30611731	>500	Laugai Chaur	Nawalparasi	Pithauli-8	Bed Bd. Mahatto	Chaudhary	Male	30	Secondary education	Permanent	50		Not fishermen	No	No	Govt job	No	20	10	Monthly	1	Yes	15	Not profitable	low water season	8	2	3	Pakhure jaal	1.27	2	12	20	Easy apply	2	1	No	0	Single man traditional wooden boat	9	10000	2	Rarely	Sometimes	Often
7	Narayani	80	222399	3061318	>500	Botetole	Nawalparasi	Pithauli-8	Anita Bote	Majhi	Female	26	Illitrate	Temporary	20	Married	Fishermenr	No	No	Govt job	No	60	10	Monthly	1	Yes	5	Less fish available than before	low water season	18	2	4	Pakhure jaal	3	3	22	15	More fishes are caught	1.5	2	No	0	Single man traditional wooden boat	6	4000	2	Rarely	Sometimes	Often
8	Narayani	60	222460	3061342	>500	Rudaule	Nawalparasi	Pithauli-2	Sukraram Mahatto	Tharu	Male	76	Illitrate	Permanent	50		Not fishermen	No	No	Agri- business	No	60	10	Monthly	1	Yes	10	Physical weakeness due to old age	low water season	18	2	4	Pakhure jaal	3.81	3	20	25	More fishes are caught	2	3	No	0	#NULL!		5000	2	Rarely	Sometimes	Often
9	Narayani	70	219520	3058606	>500	Gairi	Nawalparasi	Pithauli-6	Manrajani Mushar	Majhi	Male	26	Illitrate	Permanent	20		Fishermenr	No	No	Govt job	Yes	60	10	Weekely	3	No			high turbidity	18	3	4	Pakhure jaal	2	3	12	25	More fishes are caught	2	2	Yes	1	Single man traditional wooden boat	9	10000	2	Rarely	Often	Often
10	Narayani	80	219450	3058721	>500	Gairi	Nawalparasi	Pithauli-6	Kusum Mushar	Majhi	Male	56	Primary education	Permanent	40		Fishermenr	No	No	Govt job	Yes	60	10	Weekely	5	No			high turbidity	18	3	4	Tiyari Jaal	0.5	3	18	25	More fishes are caught	2	3	Yes	1	Single man traditional wooden boat	8	6000	2	Rarely	Sometimes	Often
11	Narayani	70	218658	3058403	>500	Sadi	Nawalparasi	Kawasoti-1	Lok Kumari Mahatto	Tharu	Male	41	Illitrate	Permanent	50		Not fishermen	No	No	Agri- business	No	60	10	Monthly	1	No			low water season	18	2	3	Dadiya	0.23	2	5	25	Low cost of fishing gear	2	1	No	0	#NULL!		6000	2	Rarely	Rarely	Rarely
12	Narayani	70	218654	3058132	>500	Sadi	Nawalparasi	Kawasoti-1	Thapa Musahar	Musahar	Male	65	Illitrate	Permanent	50		Fishermenr	No	No	Govt job	Yes	60	10	Daily	7	No			high turbidity	8	2	5	Pakhure jaal	0.5	3	12	25	Easy apply	1.5	2	Yes	2	Single man traditional wooden boat	6	10000	3	Rarely	Often	Often
13	Narayani	77	218418	3058123	>500	Sadi	Nawalparasi	Kawasoti-1	Shivaraj tharu	Tharu	Male	55	Secondary education	Permanent	50		Not fishermen	No	No	Govt job	No	60	10	Monthly	1	No			breeding time for fish	8	2	3	Dadiya	0.23	2	5	25	Low cost of fishing gear	1	1	No	0	#NULL!		5000	2	Rarely	Sometimes	Sometimes
14	Narayani	55	217538	3057467	>500	Sadi	Nawalparasi	Kawasoti-1	Lila kumari Mahatto	Chaudhary	Female	48	Illitrate	Permanent	50		Not fishermen	No	No	Agri- business	No	40	10	Monthly	1	No			high turbidity	8	2	3	Dadiya	0.5	3	8	25	Low cost of fishing gear	1	1	No	0	Single man traditional wooden boat	10	3500	2	Rarely	Sometimes	Sometimes
15	Narayani	65	216964	3057763	>500	Bote tole	Nawalparasi	Kawasoti-1	Dhal kumari Bote	Majhi	Female	42	Illitrate	Permanent	50		Fishermenr	No	No	Govt job	Yes	30	10	Weekely	2	No			high turbidity	8	1	4	Paat/Hate Jaal	0.8	3	8	25	More fishes are caught	1	1.5	Yes	2	Single man traditional wooden boat		5000	4	Rarely	Often	Often
16	Narayani	50	216857	3057749	>500	Bote tole	Nawalparasi	Kawasoti-3	Kop Bd. Guraun	Chaudhary	Male	36	Secondary education	Permanent	40		Not fishermen	No	No	Govt job	No	30	10	Monthly	1	No			high turbidity	18	2	4	Pakhure jaal	0.5	2	8	25	More fishes are caught	2	1.5	No	0	#NULL!		5000	2	Rarely	Sometimes	Often
17	Narayani	75	216813	3057725	>500	Bote tole	Nawalparasi	Kawasoti-3	Sanichare Bote	Majhi	Male	60	Illitrate	Permanent	50		Fishermenr	No	No	Govt job	Yes	60	10	Weekely	2	No			breeding time for fish	8	2	3	Pakhure jaal	0.5	2.5	10	25	More fishes are caught	2	1.5	Yes	1	Single man traditional wooden boat	10	10000	2	Rarely	Sometimes	Often
18	Narayani	71	215985	3056689	>500	Chillaha	Nawalparasi	Kawasoti-8	Bheshraj Mahatto	Chaudhary	Male	37	Illitrate	Temporary	20	Poor Problem	Not fishermen	No	No	Govt job	No	20	10	Weekely	4	Yes	5	Not profitable	low water season	18	1	5	Pakhure jaal	1	2	8	10	Due to modernization of fishing gears	3	2	No	0	#NULL!		5000	2	Rarely	Sometimes	Sometimes
19	Narayani	60	215666	3056786	>500	Ratdli	Nawalparasi	Kawasoti-9	Jit Bd. chaudhary	chaudhary	Male	66	Primary education	Permanent	50		Not fishermen	No	No	Govt job	No	60	10	Monthly	1	No			breeding time for fish	14	1	2	Dadiya	0.5	1.2	1	25	Easy apply	1	1.5	No	0	#NULL!		4000	2	Rarely	Sometimes	Sometimes
20	Narayani	55	215397	3056394	>500	Sergunj	Nawalparasi	Agauli-5	Dhaniram Mushar	mushar	Male	45	Illitrate	Permanent	40		Fishermenr	No	No	Agri- business	Yes	30	15	Daily	4	No			low water season	14	3	3	Pakhure jaal	1	3	8	25	Easy apply	2	4	Yes	1	Single man traditional wooden boat	10	10000	2	Rarely	Often	Often
21	Narayani	45	214977	3054568	>500	Sergunj	Nawalparasi	Agauli-5	Mina Musher	Musher	Female	70	Illitrate	Permanent	40		Not fishermen	No	No	Govt job	Yes	60	10	Weekely	5	Yes	10	Physical weakeness due to old age	low water season	18	4	5	Pakhure jaal	1	3	8	25	Easy apply	7	10	Yes	1	Single man traditional wooden boat	10	3000	2	Rarely	Often	Often
22	Narayani	50	214936	3054393	>500	Serjung	Nawalparasi	Agauli-5	Nar Bd. M ahatto	Chaudhary	Male	48	Illitrate	Permanent	50		Not fishermen	No	No	Agri- business	No	40	10	Not engaged in fishing anymore	3	Yes	5	Not profitable	breeding time for fish	8	2	3	Dadiya	0.5	2.5	8	25	More fishes are caught	3	4	No	0	#NULL!		3000	2	Rarely	Rarely	Rarely
23	Narayani	40	214946	3054215	>500	Serjung	Nawalparasi	Agauli-5	Biphal Bote	Bote	Male	51	Illitrate	Permanent	50		Fishermenr	No	No	Other smalll scale business(groceriy, tea shops)	Yes	40	10	Weekely	4	No			high turbidity	8	1	2	Pakhure jaal	1	2	10	25	More fishes are caught	1.2	1	No	0	#NULL!		8000	4	Rarely	Sometimes	Sometimes
24	Narayani	50	214602	3054233	>500	Bagha Khor	Nawalparasi	Agauli-5	Sanchari Bote	Bote	Female	60	Illitrate	Permanent	50		Fishermenr	No	No	Agri- business	Yes	50	10	Monthly	3	No			high turbidity	14	2	3	Pakhure jaal	0.5	2	8	25	Easy apply	2	1.5	No	0	#NULL!		6000	2	Rarely	Sometimes	Sometimes
25	Narayani	45	214312	3054258	>500	Bagha Khor	Nawalparasi	Agauli-5	Aiti Kumari Bote	Bote	Female	65	Illitrate	Permanent	50		Fishermenr	No	No	Agri- business	Yes	60	10	Weekely	4	No			high turbidity	14	2	3	Pakhure jaal	0.5	2	8	25	More fishes are caught	2	3	No	0	#NULL!		10000	3	Rarely	Sometimes	Sometimes
26	Narayani	40	214192	3053435	>500	Bagha Khor	Nawalparasi	Agauli-5	Buddi ram Bote	Bote	Male	58	Illitrate	Permanent	50		Fishermenr	No	No	NGO	Yes	50	10	Monthly	2	Yes	5	Not profitable	breeding time for fish	14	5	4	Pakhure jaal	1	2	13	25	More fishes are caught	10	25	No	0	Single man traditional wooden boat	10	12000	6	Sometimes	Often	Sometimes
27	Narayani	50	214130	3052855	>500	Bagha Khor	Nawalparasi	Agauli-5	Man Bd. Bote	Bote	Male	38	Illitrate	Permanent	40		Fishermenr	No	No	Govt job	Yes	30	10	Weekely	4	No			low water season	8	2	4	Pakhure jaal	2	2	10	25	More fishes are caught	4	2	Yes	1	Single man traditional wooden boat	7	8000	2	Rarely	Often	Sometimes
28	Narayani	40	214122	3052619	>500	Bagha Khor	Nawalparasi	Agauli-5	Chaudamani Mahatto	Chaudhary	Male	42	Primary education	Permanent	40		Not fishermen	No	No	Govt job	No	20	20	Monthly	1	No			high turbidity	14	1	1	Pakhure jaal	0.5	2	8	10	More fishes are caught	1	2	No	0	#NULL!		5000	2	Rarely	Rarely	Rarely
30	Narayani	50	214768	3052830	>500	Amaltari	Nawalparasi	Kumarwarti-9	Anmk Kumari Mahatto	Chaudhary	Female	56	Illitrate	Permanent	50		Not fishermen	No	No	Govt job	No	40	10	Monthly	2	No			high turbidity	14	3	2	Pakhure jaal	0.5	2	12	25	Easy apply	2	1	No	0	#NULL!		3500	3	Rarely	Sometimes	Rarely
31	Narayani	55	214948	3052967	<=500	Amaltari	Nawalparasi	Kumarwarti-9	Nun kumari Kumal	Kumal	Female	45	Illitrate	Permanent	50		Not fishermen	No	No	Govt job	No	20	10	Not engaged in fishing anymore	1	Yes	10	Not profitable	high turbidity	14	1	1	Dadiya	0.5	2	8	25	Low cost of fishing gear	1	1	No	0	#NULL!		2000	2	Rarely	Rarely	Rarely
32	Narayani	70	213724	3052429	<=500	Barmasthan	Nawalparasi	Koluwa-9	Phulmaya Bote	Bote	Female	70	Illitrate	Permanent	50		Fishermenr	No	No	NGO	Yes	60	15	Daily	7	No			low water season	18	5	5	Pakhure jaal	0.4	2.5	10	25	Easy apply	2	2.5	Yes	1	Single man traditional wooden boat	10	10000	2	Sometimes	Sometimes	Often
33	Narayani	60	213370	3052382	<=500	Barmasthan	Nawalparasi	Koluwa-9	Bimali Bote	Bote	Female	52	Illitrate	Permanent	40		Fishermenr	No	No	NGO	Yes	50	10	Daily	7	No			low water season	18	2	3	Pakhure jaal	0.4	3	8	25	Easy apply	2	1	Yes	1	Single man traditional wooden boat	15	10000	2	Rarely	Sometimes	Often
34	Narayani	70	213197	3052202	<=500	Barmasthan	Nawalparasi	Koluwa-9	Meganath Bote	Bote	Male	45	Illitrate	Permanent	50		Fishermenr	No	No	Govt job	Yes	40	10	Weekely	5	No			high turbidity	18	2	3	Pakhure jaal	0.6	2.4	9.8	25	More fishes are caught	3	2	Yes	1	Single man traditional wooden boat	15	8000	4	Sometimes	Often	Often
35	Narayani	55	212873	3052157	<=500	Barmasthan	Nawalparasi	Koluwa-9	Chandra kumari Bote	Bote	Female	55	Illitrate	Permanent	50		Fishermenr	No	No	Other smalll scale business(groceriy, tea shops)	Yes	50	10	Weekely	5	No			high turbidity	18	2	4	Pakhure jaal	0.5	2	8	25	Easy apply	2	1	Yes	1	Single man traditional wooden boat	15	10000	4	Rarely	Sometimes	Often
36	Narayani	75	212575	3052108	<=500	Nandapur	Nawalparasi	Koluwa-6	Some Bd.Bote	Bote	Male	43	Illitrate	Permanent	40		Fishermenr	No	No	Private firm	Yes	30	15	Daily	7	No			breeding time for fish	18	5	5	Tiyari Jaal	5	40	4	20	Due to modernization of fishing gears	3	7	Yes	2	Single man traditional wooden boat	30	10000	6	Often	Often	Often
37	Narayani	73	212041	3052328	<=500	Nandapur	Nawalparasi	Koluwa-6	Ram Bd Bote	Bote	Male	57	Illitrate	Permanent	50		Fishermenr	No	No	NGO	Yes	50	10	Daily	6	No			low water season	14	5	5	Pakhure jaal	2	3	6	25	Easy apply	4	5	Yes	2	Single man traditional wooden boat	8	10000	2	Sometimes	Often	Often
38	Narayani	70	211834	3052315	<=500	Nandapur	Nawalparasi	Koluwa-6	Aitaram Bote	Bote	Male	46	Illitrate	Permanent	50		Fishermenr	No	No	Private firm	Yes	40	10	Weekely	5	No			low water season	18	3	4	Pakhure jaal	0.4	2	10	25	More fishes are caught	2.5	3	Yes	1	Single man traditional wooden boat	15	10000	6	Rarely	Often	Often
39	Narayani	80	211686	3052546	<=500	Nandapur	Nawalparasi	Koluwa-6	Jogkhan Bote	Bote	Male	65	Illitrate	Permanent	50		Fishermenr	No	No	Govt job	Yes	60	10	Weekely	5	No			low water season	18	2	4	Pakhure jaal	1	2	10	25	More fishes are caught	2	3	Yes	1	Single man traditional wooden boat	15	8000	2	Sometimes	Often	Often
40	Narayani	75	211498	3052498	<=500	Nandapur	Nawalparasi	Koluwa-6	Sunaram Bote	Bote	Male	65	Illitrate	Temporary	20	Flooding	Fishermenr	No	No	Govt job	Yes	60	10	Weekely	5	No			high turbidity	18	3	4	Pakhure jaal	2	3	10	25	Easy apply	1	2	Yes	1	Single man traditional wooden boat	15	10000	2	Rarely	Sometimes	Often
41	Narayani	55	211237	3052613	<=500	Sivire	Nawalparasi	Koluwa-4	Garva Bote	Bote	Male	37	Illitrate	Temporary	20	Flooding	Fishermenr	No	No	Govt job	Yes	40	10	Daily	7	No			high turbidity	18	3	4	Ghumauwa/Khaap Jaal	0.4	2	10	20	More fishes are caught	4	4	Yes	1	Single man traditional wooden boat	6	4000	2	Sometimes	Often	Often
42	Narayani	65	210304	3052655	<=500	Parsauni	Nawalparasi	Parsauni-4	Mangal Bd. Bote	Bote	Male	42	Illitrate	Permanent	40		Fishermenr	No	No	Private firm	Yes	30	10	Daily	7	No			low water season	18	3	5	Bagaune jaal	2	25	3	25	More fishes are caught	10	2	Yes	1	Single man traditional wooden boat	4	5000	2	Rarely	Sometimes	Often
43	Narayani	60	209713	3052702	>500	Babuban	Nawalparasi	Arungkhola-1	Yam Bd. Bote	Bote	Male	94	Illitrate	Permanent	50		Fishermenr	No	No	Govt job	Yes	60	15	Daily	7	No			high turbidity	14	4	5	Pakhure jaal	2	3	10	25	More fishes are caught	3	3	Yes	1	Single man traditional wooden boat	10	5000	2	Rarely	Sometimes	Often
44	Narayani	90	208983	3052958	>500	Juteritole	Nawalparasi	Nayabelani	Asirama mushar	Mushar	Male	35	Illitrate	Permanent	40		Not fishermen	No	No	NGO	Yes	10	10	Monthly	1	Yes	5	Not profitable	low water season	8	5	2	Bagaune jaal	7	45	2	5	More fishes are caught	3	2	No	0	#NULL!		10000	2	Rarely	Sometimes	Sometimes
45	Narayani	65	208880	3052544	>500	Nayabelani	Nawalparasi	Nayabelani-8	Dil Bd Mushar	Mushar	Male	40	Illitrate	Temporary	20	Flooding	Fishermenr	No	No	NGO	Yes	30	25	Monthly	1	Yes	10	Not profitable	breeding time for fish	18	5	5	Tiyari Jaal	5	25	3	5	More fishes are caught	3	3	No	0	#NULL!		10000	2	Rarely	Sometimes	Rarely
46	Narayani	65	208511	3052155	>500	Nayabelani	Nawalparasi	Nayabelani-8	Jaya ram Mushar	Mushar	Male	55	Illitrate	Temporary	15	Flooding	Fishermenr	No	No	Agri- business	Yes	60	20	Weekely	1	Yes	10	Less fish available than before	high turbidity	18	2	1	Bagaune jaal	7	20	2	20	More fishes are caught	3	2	No	0	#NULL!		10000	2	Sometimes	Often	Often
47	Narayani	50	208173	3051839	>500	Sutaritole	Nawalparasi	Nayabelani-8	Bishnu Mushar	Mushar	Male	46	Illitrate	Temporary	20	Flooding	Fishermenr	No	No	Agri- business	Yes	20	10	Daily	6	No			low water season	18	2	5	Pakhure jaal	2	3	12	25	Easy apply	3	4	No	0	Single man traditional wooden boat	30	10000	2	Rarely	Sometimes	Often
48	Narayani	60	208193	3051706	>500	Namuna tole	Nawalparasi	Tansariya-4	Rajkumar Bote	Bote	Male	23	Primary education	Temporary	5	Flooding	Fishermenr	No	No	Govt job	Yes	20	10	Weekely	2	Yes	5	Less fish available than before	high turbidity	18	4	5	Tiyari Jaal	6.5	25	2	10	More fishes are caught	1.5	2	Yes	1	#NULL!		8000	3	Rarely	Sometimes	Often
49	Narayani	45	208243	3051723	>500	Tandi	Nawalparasi	Tansariya-8	Bikram Mahatto	Chaudhary	Male	48	Illitrate	Permanent	20		Not fishermen	No	No	Govt job	No	30	10	Monthly	1	No			high turbidity	14	2	3	Dadiya	0.4	1.5	5	20	Low cost of fishing gear	2	3	No	0	#NULL!		5000	2	Rarely	Sometimes	Rarely
50	Narayani	55	207180	3051269	>500	Tandi	Nawalparasi	Tansariya-8	Dalli Bote	Bote	Female	70	Illitrate	Permanent	40		Fishermenr	No	No	NGO	Yes	60	15	Weekely	5	Yes	5	Physical weakeness due to old age	high turbidity	18	2	3	Bagaune jaal	7	20	2	10	More fishes are caught	1	4	Yes	1	Single man traditional wooden boat	25	10000	2	Sometimes	Sometimes	Often
51	Narayani	65	205502	3051433	>500	Tandi	Nawalparasi	Tansariya-8	Nandu Bote	Bote	Male	59	Illitrate	Permanent	40		Fishermenr	No	No	Govt job	Yes	60	10	Weekely	4	No			high turbidity	18	2	3	Bagaune jaal	0.4	3	8	25	Easy apply	2	1	Yes	1	Single man traditional wooden boat	15	10000	2	Rarely	Sometimes	Often
52	Narayani	60	795238	3052228	>500	Tandi	Nawalparasi	Tansariya-8	Asiya Bote	Bote	Female	48	Illitrate	Permanent	50		Fishermenr	No	No	Govt job	Yes	40	10	Weekely	3	No			high turbidity	14	2	3	Dadiya	0.6	3	8	25	More fishes are caught	3	2	No	0	#NULL!		10000	2	Rarely	Sometimes	Sometimes
53	Narayani	65	792169	3050886	>500	Tandi	Nawalparasi	Tansariya-8	Chandhu Bote	Bote	Male	55	Illitrate	Permanent	50		Fishermenr	No	No	Govt job	Yes	50	10	Weekely	3	No			low water season	18	2	4	Pakhure jaal	1	3	10	25	More fishes are caught	3	1.5	No	0	#NULL!		12000	3	Rarely	Sometimes	Rarely
54	Narayani	50	789569	3050580	>500	Tandi	Nawalparasi	Tansariya-8	Kalu Bote	Bote	Male	46	Illitrate	Permanent	40		Fishermenr	No	No	Other smalll scale business(groceriy, tea shops)	Yes	40	10	Weekely	3	No			high turbidity	8	2	3	Pakhure jaal	1	2.5	8	25	More fishes are caught	3	2	Yes	1	Single man traditional wooden boat	10	8000	3	Rarely	Sometimes	Sometimes
55	Narayani	70	790463	3052136	>500	Tandi	Nawalparasi	Tansariya-8	Man Bd. Bote	Bote	Male	55	Illitrate	Permanent	50		Fishermenr	No	No	Agri- business	Yes	50	10	Weekely	4	No			high turbidity	14	2	3	Pakhure jaal	1.5	2.4	8	25	More fishes are caught	3	2.5	Yes	1	Single man traditional wooden boat	15	10000	2	Rarely	Sometimes	Rarely
56	Narayani	70	791042	3056591	>500	Tandi	Nawalparasi	Tansariya-8	Dal Bd. Chaudhary	Chaudhary	Male	53	Illitrate	Permanent	40		Not fishermen	No	No	Agri- business	No	30	15	Monthly	2	No			low water season	8	2	2	Dadiya	0.5	2	5	20	Easy apply	2	1	No	0	#NULL!		8000	2	Rarely	Sometimes	Rarely
57	Narayani	45	791195	3057967	>500	Chormara	Nawalparasi	Tansariya-8	Baburam Mushar	Mushar	Male	46	Primary education	Permanent	40		Fishermenr	No	No	Govt job	Yes	40	10	Weekely	4	No			breeding time for fish	18	3	5	Pakhure jaal	1	2.5	10	25	Due to modernization of fishing gears	4	1	#NULL!	1	Single man traditional wooden boat	15	10000	2	Sometimes	Sometimes	Often
58	Narayani	50	791438	3057020	>500	Chormara	Nawalparasi	Tansariya-8	Asharami Bote	Bote	Female	48	Illitrate	Permanent	50		Fishermenr	No	No	Other smalll scale business(groceriy, tea shops)	Yes	40	10	Weekely	5	No			high turbidity	18	3	5	Pakhure jaal	1	3	12	25	More fishes are caught	4	4	Yes	1	Single man traditional wooden boat	20	12000	3	Sometimes	Often	Often
59	Narayani	55	205421	3058581	>500	Chormara	Nawalparasi	Tansariya-8	Hari Mahatto	Chaudhary	Male	43	Primary education	Permanent	40		Not fishermen	No	No	Govt job	No	20	10	Monthly	1	No			breeding time for fish	8	2	3	Pakhure jaal	1	3	10	20	More fishes are caught	3	1	No	0	#NULL!		5000	3	Rarely	Rarely	Rarely
60	Narayani	50	206300	3056665	>500	Chormara	Nawalparasi	Tansariya-8	Aita Ram Bote	Bote	Male	57	Illitrate	Permanent	50		Fishermenr	No	No	Govt job	Yes	50	10	Weekely	5	No			breeding time for fish	14	3	4	Dadiya	1	3	8	25	More fishes are caught	3	4	Yes	1	Single man traditional wooden boat	15	12000	3	Rarely	Sometimes	Sometimes
61	Narayani	85	206239	3056646	>500	Chormara	Nawalparasi	Tansariya-8	Mangal Bote	Bote	Male	53	Primary education	Permanent	50		Fishermenr	No	No	Other smalll scale business(groceriy, tea shops)	Yes	50	10	Weekely	5	No			low water season	18	3	4	Pakhure jaal	1	3	12	25	More fishes are caught	3	5	Yes	1	Single man traditional wooden boat	15	12000	3	Sometimes	Often	Often
62	Sapta Koshi	35	499404	2936911	>500	Haripur	Sunsari	2	Aasim Mukhiya	Malha	Male	24	Secondary education	Permanent	50		Fishermenr	No	No	Govt job	Yes	20	20	Daily	7	No			low water season	14	4	5	Paat/Hate Jaal	4	25	2	15	More fishes are caught	2	2	Yes	1	More than one modern boat	3	10000	7	Often	Sometimes	Often
63	Sapta Koshi	46	493768	2933311	<=500	Haripur,Gobar garaha	Sunsari	9	Narayan Mukhiya	Malha	Male	59	Primary education	Permanent	20		Fishermenr	No	No	Agri- business	Yes	30	25	Not engaged in fishing anymore	2	Yes	5	Physical weakeness due to old age	low water season	6	3	5	Paat/Hate Jaal	2	4	2	16	More fishes are caught	2	1.5	Yes	1	More than one modern boat	2	6000	6	Sometimes	Sometimes	Sometimes
64	Sapta Koshi	30	493710	2933330	<=500	Haripur,Gobar garaha	Sunsari	9	Rajdeb Mukhiya	Malha	Male	48	Illitrate	Permanent	20		Fishermenr	No	No	Private firm	Yes	40	10	Daily	6	No			low water season	14	4	4	Phekuwa Jaal	2	100	3	25	More fishes are caught	2	1	Yes	1	More than one modern boat	2	7000	7	Often	Sometimes	Often
65	Sapta Koshi	25	493840	2933395	<=500	Haripur,Gobar garaha	Sunsari	9	Kailu Malha	Malha	Male	67	Illitrate	Permanent	40		Fishermenr	No	No	Private firm	Yes	40	4	Daily	7	No			low water season	14	4	6	Ghumauwa/Khaap Jaal	1	4	4	30	More fishes are caught	3	1	No	0	#NULL!	1	6500	4	Rarely	Rarely	Rarely
66	Sapta Koshi	42	499393	2936813	>500	Haripur, Hatiya tole	Sunsari	2	Shankar Mukhiya	Malha	Male	22	Primary education	Permanent	50		Fishermenr	No	No	Other smalll scale business(groceriy, tea shops)	Yes	20	15	Daily	7	No			low water season	18	5	10	Ghumauwa/Khaap Jaal	3	80	2	15	Low cost of fishing gear	3	6	No	0	#NULL!	6	12000	9	Often	Sometimes	Often
67	Sapta Koshi	26	499874	2937253	>500	Gorhiyari tole	Sunsari	2	Bhola Maukhiya	Malha	Male	45	Primary education	Permanent	50		Fishermenr	No	No	Private firm	Yes	40	20	Daily	7	No			low water season	18	5	10	Ghumauwa/Khaap Jaal	1	8	3	27	Due to modernization of fishing gears	3	4	Yes	1	Single man traditional wooden boat	4	14000	8	Often	Sometimes	Often
68	Sapta Koshi	20	499796	2937186	>500	Gorhiyari tole	Sunsari	2	Shankar Mukhiya	Malha	Male	28	Primary education	Permanent	50		Fishermenr	No	No	Other smalll scale business(groceriy, tea shops)	Yes	20	15	Daily	7	No			low water season	18	5	9	Ghumauwa/Khaap Jaal	2	6	3	13	Low cost of fishing gear	2	4	Yes	1	More than one modern boat	3	12500	9	Often	Sometimes	Often
69	Sapta Koshi	32	499808	2937144	>500	Haripur,Gorhiyari to	Sunsari	3	Somi Mukhiya	Malha	Male	25	Primary education	Permanent	50		Fishermenr	No	No	Fishing business	Yes	20	15	Daily	7	No			low water season	18	4	10	Ghumauwa/Khaap Jaal	2	5	3	10	Low cost of fishing gear	2	5	Yes	1	More than one modern boat	3	9000	8	Often	Sometimes	Often
70	Sapta Koshi	38	493888	2932839	<=500	Haripur,Koshi barrag	Sunsari	9	Satrudhan Mukhiya	Malha	Male	31	Primary education	Permanent	20		Not fishermen	No	No	Private firm	Yes	20	20	Daily	7	No			low water season	6	5	9	Paat/Hate Jaal	1	2	2	13	Low cost of fishing gear	2	1	Yes	1	More than one modern boat	1	6000	4	Often	Rarely	Often
71	Sapta Koshi	27	492476	2933991	<=500	Bhardah,Koshi barrag	Saptari	1	Radheshyam Mukhiy	Malha	Male	22	Illitrate	Permanent	20		Fishermenr	No	No	Other smalll scale business(groceriy, tea shops)	Yes	20	10	Daily	7	No			low water season	18	5	8	Phekuwa Jaal	1	3	2	10	More fishes are caught	4	3	Yes	1	More than one modern boat	2	8000	6	Often	Rarely	Often
72	Sapta Koshi	20	492497	2934139	>500	Bhardah,Koshi barrag	Saptari	1	Tetar Mukhiya	Malha	Male	55	Primary education	Permanent	40		Fishermenr	No	No	Agri- business	Yes	40	15	Daily	7	No			low water season	18	5	7	Paat/Hate Jaal	2	2	2	30	More fishes are caught	2	3	Yes	1	More than one modern boat	2	7500	6	Often	Sometimes	Often
73	Sapta Koshi	34	492465	2934145	<=500	Bhardah,Koshi barrag	Saptari	1	Manij Mukhiya	Malha	Male	28	Primary education	Permanent	20		Fishermenr	No	No	Govt job	Yes	20	15	Daily	7	No			low water season	18	4	10	Phekuwa Jaal	3	100	5	15	More fishes are caught	2	2	Yes	1	More than one modern boat	2	9000	4	Often	Sometimes	Often
74	Sapta Koshi	35	509997	2954448	>500	Shantinagar, Rajabas	Sunsari	9	Jugesh Mukhiya	Malha	Male	45	Illitrate	Permanent	40		Fishermenr	No	No	Other smalll scale business(groceriy, tea shops)	Yes	30	15	Daily	7	No			high turbidity	6	5	10	Phekuwa Jaal	2	4	3	20	More fishes are caught	2	2	Yes	1	More than one modern boat	2	8500	3	Often	Rarely	Often
75	Sapta Koshi	25	510012	2954419	<=500	Chakraghati, Mahendr	Sunsari	9	Domar Mukhiya	Malha	Male	51	Primary education	Permanent	40		Fishermenr	No	No	NGO	No	60	15	Daily	7	Yes	5	Physical weakeness due to old age	low water season	6	5	11	Phekuwa Jaal	4	4	3	30	Due to modernization of fishing gears	2	2	Yes	1	More than one modern boat	2	8000	5	Often	Sometimes	Often
76	Sapta Koshi	27	510010	2954372	<=500	Chakraghati, Mahendr	Sunsari	9	Mantab Mukhiya	Malha	Male	40	Illitrate	Permanent	40		Fishermenr	No	No	Other smalll scale business(groceriy, tea shops)	Yes	30	10	Daily	7	No			low water season	6	5	12	Phekuwa Jaal	2	4	3	22	Low cost of fishing gear	2	2	No	0	#NULL!	1	7000	4	Often	Sometimes	Often
77	Sapta Koshi	24	509964	2954369	>500	Chakraghati, Mahendr	Sunsari	9	Bishnudev Mukhiya	Malha	Male	32	Secondary education	Permanent	50		Fishermenr	No	No	Govt job	Yes	20	10	Weekely	4	No			low water season	6	4	11	Bagaune jaal	2	35	2	10	More fishes are caught	4	2	No	0	#NULL!	2	6500	4	Sometimes	Often	Sometimes
78	Sapta Koshi	35	509924	2954334	>500	Shantinagar, mahendr	Sunsari	9	Santosh Mukhiya	Malha	Male	45	Illitrate	Permanent	50		Fishermenr	No	No	Govt job	Yes	40	10	Daily	7	No			low water season	14	4	5	Phekuwa Jaal	2	4	2	22	More fishes are caught	3	1	No	0	#NULL!	2	7000	5	Sometimes	Often	Sometimes
79	Sapta Koshi	26	510277	2954963	<=500	Shantinagar, mahendr	Sunsari	9	Shiva Mukhiya	Malha	Male	50	Illitrate	Permanent	20		Fishermenr	No	No	Govt job	Yes	40	10	Weekely	5	No			high turbidity	18	4	10	Bagaune jaal	1	4	5	15	Low cost of fishing gear	3	3	Yes	1	More than one modern boat	3	9000	8	Sometimes	Often	Sometimes
80	Sapta Koshi	24	513120	2956944	>500	Chakraghati, Mahendr	Sunsari	3	Nasiblal Mukhiya	Malha	Male	60	Illitrate	Permanent	40		Fishermenr	No	No	Private firm	No	20	25	Not engaged in fishing anymore	2	No			high turbidity	14	4	11	Phekuwa Jaal	1	6	3	15	More fishes are caught	2	2	Yes	1	More than one modern boat	3	8500	5	Often	Sometimes	Often
81	Sapta Koshi	25	513099	2956917	>500	Chakraghati, Mahendr	Sunsari	3	Gohal Mukhiya	Malha	Male	45	Illitrate	Permanent	40		Fishermenr	No	No	Govt job	Yes	40	10	Daily	7	No			low water season	14	3	11	Phekuwa Jaal	2	6	3	27	More fishes are caught	2	3	No	0	#NULL!	2	7500	5	Sometimes	Often	Sometimes
82	Sapta Koshi	27	513067	2956883	>500	Chakraghati, Mahendr	Sunsari	3	Ramprasad Mukhiya	Malha	Male	55	Illitrate	Permanent	50		Fishermenr	No	No	Private firm	No	40	10	Weekely	3	No			high turbidity	14	3	4	Phekuwa Jaal	1	6	3	15	Due to modernization of fishing gears	3	2	No	0	#NULL!	2	6500	5	Rarely	Often	Rarely
83	Sapta Koshi	33	512838	2957302	>500	Chakraghati, Mahendr	Sunsari	3	Bikram Mukhiya	Malha	Male	42	Illitrate	Permanent	50		Fishermenr	No	No	NGO	Yes	40	10	Daily	7	No			high turbidity	14	4	12	Phekuwa Jaal	2	7	3	28	More fishes are caught	3	2	No	0	#NULL!	2	6500	5	Often	Sometimes	Often
84	Sapta Koshi	30	513115	2956880	>500	Nayabasti, Chakragha	Sunsari	3	Mangal Mukhiya	Malha	Male	70	Illitrate	Permanent	50		Fishermenr	No	No	NGO	Yes	40	15	Daily	7	No			low water season	14	4	11	Phekuwa Jaal	1	6	3	30	Due to modernization of fishing gears	2	2	No	0	#NULL!	2	8000	5	Rarely	Often	Rarely
85	Sapta Koshi	32	513076	2956829	>500	Nayabasti, Chakragha	Sunsari	3	Laxman Mukhiya	Malha	Male	45	Illitrate	Permanent	50		Fishermenr	No	No	NGO	Yes	30	15	Daily	7	No			high turbidity	14	8	12	Phekuwa Jaal	1	4	3	20	More fishes are caught	3	2	No	0	#NULL!	2	6000	3	Sometimes	Often	Sometimes
86	Sapta Koshi	25	507759	2946344	>500	Gorhiyari Tole, Madh	Sunsari	5	Mahesh Mukhiya	Malha	Male	22	Primary education	Permanent	50		Fishermenr	No	No	Private firm	Yes	20	10	Daily	6	No			low water season	14	4	9	Phekuwa Jaal	1	4	3	10	Due to modernization of fishing gears	3	2	No	0	#NULL!	3	7500	6	Often	Sometimes	Often
87	Sapta Koshi	27	507810	2946347	>500	Gorhiyari Tole, Madh	Sunsari	5	Girija Pd. Mukhiya	Malha	Male	35	Primary education	Permanent	50		Fishermenr	No	No	NGO	Yes	20	15	Daily	6	No			low water season	14	3	10	Phekuwa Jaal	1	4	3	15	More fishes are caught	3	3	Yes	1	More than one modern boat	3	7500	5	Often	Sometimes	Often
88	Sapta Koshi	33	507817	2946318	>500	Madhuban	Sunsari	4	Suresh Bahardar	Malha	Male	20	Primary education	Permanent	50		Fishermenr	No	No	Govt job	Yes	20	10	Daily	6	No			low water season	14	2	12	Phekuwa Jaal	2	4	3	10	More fishes are caught	3	2	Yes	1	More than one modern boat	2	6500	3	Sometimes	Often	Sometimes
89	Sapta Koshi	28	507829	2946223	>500	Madhuban	Sunsari	4	Dilip Bahardar	Malha	Male	30	Primary education	Permanent	20		Fishermenr	No	No	Govt job	Yes	20	15	Daily	7	No			low water season	14	2	5	Phekuwa Jaal	1	3	2	15	Due to modernization of fishing gears	3	1	Yes	1	More than one modern boat	2	5000	2	Sometimes	Often	Sometimes
90	Sapta Koshi	35	507831	2946198	>500	Madhuban	Sunsari	4	Hridya Nrn. Bahardar	Malha	Male	45	Primary education	Permanent	50		Fishermenr	No	No	Govt job	Yes	30	4	Daily	6	No			low water season	14	5	11	Phekuwa Jaal	1	4	3	22	Due to modernization of fishing gears	3	2	No	0	#NULL!	2	6500	5	Sometimes	Often	Sometimes
91	Sapta Koshi	33	507813	2946114	>500	Madhuban	Sunsari	5	Shyam Bahardar	Malha	Male	28	Primary education	Permanent	50		Fishermenr	No	No	NGO	Yes	20	10	Daily	6	No			low water season	14	2	12	Phekuwa Jaal	2	5	3	10	More fishes are caught	3	2	Yes	1	More than one modern boat	2	7000	3	Sometimes	Often	Sometimes
92	Sapta Koshi	25	507819	2946024	>500	Madhuban	Sunsari	4	Hiralal Malha	Malha	Male	50	Primary education	Permanent	40		Fishermenr	No	No	Govt job	Yes	40	15	Daily	7	No			low water season	14	3	11	Phekuwa Jaal	1	10	3	30	More fishes are caught	3	2	No	0	#NULL!	3	8000	6	Sometimes	Often	Sometimes
93	Sapta Koshi	28	507799	2945988	>500	Gorhi tole, Madhuban	Sunsari	4	Ramawatar Bahardar	Malha	Male	45	Illitrate	Permanent	50		Fishermenr	No	No	Other smalll scale business(groceriy, tea shops)	Yes	30	20	Daily	4	No			summer season with hot water	14	3	5	Phekuwa Jaal	2	7	4	20	More fishes are caught	3	2	No	0	#NULL!	3	7000	6	Sometimes	Sometimes	Sometimes
94	Sapta Koshi	30	509114	2952720	<=500	Bhujeltole, Prakashp	Sunsari	4	Dineh Chandrabanshi	Chaudhary	Male	47	Illitrate	Permanent	50		Fishermenr	No	No	Agri- business	Yes	30	20	Weekely	4	No			low water season	18	2	5	Pakhure jaal	0	0	0	20	Low cost of fishing gear	0	3	No	0	#NULL!	1	5000	4	Rarely	Often	Rarely
95	Sapta Koshi	32	508968	2952428	<=500	Bhujel tole, Prakash	Sunsari	4	Desh Kumar limbu	Janjati	Male	48	Primary education	Permanent	50		Not fishermen	No	No	NGO	Yes	40	15	Weekely	5	No			low water season	18	4	5	Pakhure jaal	0	0	0	15	Low cost of fishing gear	0	3	No	0	#NULL!	2	6000	4	Rarely	Often	Rarely
96	Sapta Koshi	25	504463	2941538	>500	Jamuwa,Kusaha	Sunsari	9	Utimlal Mukhiya	Malha	Male	56	Illitrate	Permanent	50		Fishermenr	No	No	Fishing business	Yes	40	20	Daily	7	No			low water season	6	7	12	Phekuwa Jaal	1	4	2	30	More fishes are caught	10	10	Yes	1	More than one modern boat	2	8000	3	Often	Rarely	Often
97	Sapta Koshi	32	504347	2940967	>500	Jamuwa, Paschim Kusa	Sunsari	9	Nageshor Mukhhiya	Malha	Male	41	Secondary education	Permanent	50		Fishermenr	No	No	Govt job	Yes	30	15	Daily	6	No			low water season	14	2	12	Phekuwa Jaal	1	4	3	18	More fishes are caught	8	3	Yes	1	More than one modern boat	3	8000	3	Often	Sometimes	Often
98	Sapta Koshi	25	504334	2940869	>500	Jamuwa, Paschim Kusa	Sunsari	9	Ganesh Mukhiya	Malha	Male	70	Primary education	Permanent	50		Fishermenr	No	No	Govt job	Yes	50	20	Daily	6	No			low water season	18	5	12	Phekuwa Jaal	3	10	3	28	More fishes are caught	5	3	Yes	1	More than one modern boat	3	8500	5	Sometimes	Often	Sometimes
99	Sapta Koshi	22	504383	2940947	>500	Jamuwa,Kusaha	Sunsari	9	Keshamlal Mukhiya	Malha	Male	60	Primary education	Permanent	50		Fishermenr	No	No	Fishing business	Yes	40	20	Daily	6	No			high turbidity	14	4	10	Phekuwa Jaal	1	7	3	28	Due to modernization of fishing gears	6	3	No	0	#NULL!	3	7500	9	Rarely	Sometimes	Rarely
100	Sapta Koshi	15	504436	2941525	>500	Jamuwa, Paschim Kusa	Sunsari	9	Udichan Mukhiya	Malha	Male	40	Illitrate	Permanent	50		Fishermenr	No	No	NGO	Yes	30	20	Daily	7	No			low water season	14	3	12	Phekuwa Jaal	2	6	3	16	Due to modernization of fishing gears	6	3	Yes	1	More than one modern boat	3	8000	6	Sometimes	Often	Sometimes
101	Sapta Koshi	28	504455	2941500	>500	Pasachim Kusaha	Sunsari	9	Mahesh Mukhiya	Malha	Male	42	Primary education	Permanent	50		Fishermenr	No	No	NGO	Yes	30	10	Daily	7	No			low water season	14	3	12	Phekuwa Jaal	1	7	3	17	More fishes are caught	6	3	Yes	1	More than one modern boat	3	7500	4	Sometimes	Rarely	Sometimes
102	Sapta Koshi	27	504091	2941458	>500	Pasachim Kusaha	Sunsari	3	Pachu Sardar	Sardar	Male	68	Secondary education	Permanent	50		Not fishermen	No	No	NGO	Yes	50	20	Daily	7	No			high turbidity	14	5	10	Phekuwa Jaal	1	4	3	28	More fishes are caught	5	3	No	0	#NULL!	2	8500	5	Sometimes	Sometimes	Sometimes
103	Sapta Koshi	22	502935	2942971	>500	Pratitole, Paschim K	Sunsari	4	Gulabi Mukhiya	Malha	Male	38	Illitrate	Permanent	50		Fishermenr	No	No	Govt job	Yes	30	15	Daily	7	No			high turbidity	14	5	12	Phekuwa Jaal	1	6	3	20	Due to modernization of fishing gears	10	10	Yes	1	More than one modern boat	3	9000	4	Often	Sometimes	Often
104	Sapta Koshi	20	502906	2942922	>500	Pratitole, Paschim K	Sunsari	4	Mahichandra Mukhiya	Maha	Male	25	Primary education	Permanent	50		Fishermenr	No	No	Fishing business	Yes	20	15	Daily	7	No			low water season	14	5	12	Phekuwa Jaal	1	7	4	10	Low cost of fishing gear	6	3	No	0	#NULL!	2	9000	6	Often	Often	Often
105	Sapta Koshi	21	515547	2964806	<=500	Pultheganda, Brachha	Sunsari	2	Bipat Bahardar	Malha	Male	33	Illitrate	Permanent	5		Fishermenr	No	No	Private firm	Yes	20	15	Daily	7	No			low water season	14	5	5	Ghumauwa/Khaap Jaal	6	50	2	12	Low cost of fishing gear	4	4	Yes	1	Single man traditional wooden boat	1	8000	4	Often	Sometimes	Often
106	Sapta Koshi	23	515496	2964829	<=500	Pultheganda, Brachha	Sunsari	2	Nirmal Bahardar	Malha	Male	30	Illitrate	Permanent	5		Fishermenr	No	No	Private firm	Yes	20	15	Daily	7	No			low water season	14	5	5	Ghumauwa/Khaap Jaal	5	40	3	10	Low cost of fishing gear	4	3	Yes	1	Single man traditional wooden boat	1	7500	4	Often	Sometimes	Often
107	Sapta Koshi	25	515123	2964180	<=500	Tetraddi, Barachhatr	Sunsari	6	Dasrath Bahardar	Malha	Male	30	Primary education	Permanent	40		Fishermenr	No	No	Govt job	Yes	20	15	Daily	7	No			low water season	14	5	8	Phekuwa Jaal	4	5	5	2	More fishes are caught	1	2	Yes	1	Single man traditional wooden boat	1	8000	4	Sometimes	Sometimes	Sometimes
108	Sapta Koshi	22	515057	2964080	<=500	Tetraddi,Barachhatra	Sunsari	6	Sri Pd. Bahardar	Malha	Male	40	Primary education	Permanent	20		Fishermenr	No	No	NGO	Yes	30	10	Daily	7	No			high turbidity	14	4	5	Phekuwa Jaal	3	15	4	15	Low cost of fishing gear	1	1	Yes	1	Single man traditional wooden boat	1	7500	5	Sometimes	Sometimes	Sometimes
109	Karnali	30	516676	3513381	>500	Sankatti	Bardiya	Patabhar-9	Raj Kumar	Chaudhary	Male	24	Higher education	Permanent	50		Not fishermen	No	No	Private firm	No	20	15	Monthly	1	Yes	25	0wn boat are not available	low water season	14	1	3	Paat/Hate Jaal	#NULL!	40	2	20	More fishes are caught	1	1	Yes	2	Single man traditional wooden boat	2	2500	2	Often	Rarely	Often
110	Karnali	30	516633	3153907	>500	Sonaha Gaun	Bardiya	Patabhar-9	Buddha Ram	Tharu	Male	30	Illitrate	Permanent	50		Not fishermen	No	No	Private firm	No	30	20	Monthly	1	Yes	25	Less fish available than before	low water season	14	1	2	Paat/Hate Jaal	#NULL!	50	1	20	More fishes are caught	2	2	No	0	#NULL!	3	2100	2	Sometimes	Sometimes	Sometimes
111	Karnali	35	516644	3153991	>500	Sonaha Gaun	Bardiya	Patabhar-9	Kalu	Sonaha	Male	20	Illitrate	Permanent	50		Fishermenr	No	No	Private firm	Yes	60	15	Daily	5	Yes	25	0wn boat are not available	low water season	14	3	4	Paat/Hate Jaal	#NULL!	65	2	20	More fishes are caught	2	2	Yes	1	Single man traditional wooden boat	2	1666.67	3	Often	Rarely	Often
112	Karnali	25	516689	3154019	>500	Sonaha Gaun	Bardiya	Patabhar-9	Ram Kumar	Sonaha	Male	35	Secondary education	Permanent	50		Fishermenr	No	No	Private firm	Yes	50	15	Daily	6	No			low water season	14	3	4	Paat/Hate Jaal	#NULL!	60	2	25	More fishes are caught	2	2	Yes	1	Single man traditional wooden boat	2	1500	3	Often	Sometimes	Often
113	Karnali	25	516775	3154012	>500	Sonaha Gaun	Bardiya	Patabhar-9	Prasadu	Sonaha	Male	35	Illitrate	Permanent	50		Fishermenr	No	No	Private firm	Yes	30	15	Daily	6	Yes	25	0wn boat are not available	low water season	14	3	3	Paat/Hate Jaal	#NULL!	50	2	20	More fishes are caught	2	2	Yes	1	Single man traditional wooden boat	2	2100	2	Often	Sometimes	Often
114	Karnali	20	516799	3154093	>500	Sonaha Gaun	Bardiya	Patabhar-9	Mansha	Sonaha	Male	50	Illitrate	Permanent	50		Fishermenr	No	No	Private firm	Yes	30	15	Daily	6	Yes	10	0wn boat are not available	low water season	14	3	4	Maha Jaal	#NULL!	200	1	15	More fishes are caught	2	2	Yes	1	Single man traditional wooden boat	2	3500	2	Rarely	Often	Rarely
115	Karnali	25	519924	3158020	<=500	Rajipur	Bardiya	Patabhar-4	Krishna	Sonaha	Male	32	Secondary education	Permanent	50		Fishermenr	No	No	Agri- business	Yes	20	15	Daily	6	Yes	25	0wn boat are not available	low water season	18	4	4	Phekuwa Jaal	#NULL!	120	2	20	More fishes are caught	2	0.5	Yes	1	Single man traditional wooden boat	2	5000	4	Rarely	Often	Rarely
116	Karnali	25	519934	3158052	<=500	Rajipur	Bardiya	Patabhar-9	Ruplal	Sonaha	Male	40	Illitrate	Permanent	50		Fishermenr	No	No	Private firm	Yes	30	15	Daily	6	Yes	25	0wn boat are not available	low water season	18	3	4	Maha Jaal	#NULL!	250	1	15	More fishes are caught	0.5	0.5	Yes	1	Single man traditional wooden boat	2	8500	2	Rarely	Often	Rarely
117	Karnali	20	519773	3157823	<=500	Rajipur	Bardiya	Patabhar-9	Ram	Chaudhary	Male	53	Illitrate	Permanent	50		Not fishermen	No	No	Private firm	No	20	15	Monthly	2	Yes	25	0wn boat are not available	low water season	18	3	4	Phekuwa Jaal	#NULL!	150	1	15	More fishes are caught	1	1	Yes	1	Single man traditional wooden boat	2	2333.33	3	Rarely	Often	Rarely
118	Karnali	20	519260	3157820	>500	Rajipur	Bardiya	Patabhar-4	Janki	Sonaha	Female	35	Illitrate	Permanent	50		Fishermenr	No	No	Private firm	Yes	50	15	Daily	6	No			low water season	14	3	4	Phekuwa Jaal	#NULL!	150	1	15	More fishes are caught	3	1	Yes	1	Single man traditional wooden boat	2	2250	4	Sometimes	Often	Sometimes
119	Karnali	25	519222	3157742	>500	Rajipur	Bardiya	Patabhar-4	Kamala	Sonaha	Female	40	Illitrate	Permanent	50		Fishermenr	No	No	Govt job	Yes	50	15	Daily	6	No			low water season	14	3	4	Phekuwa Jaal	#NULL!	150	1	20	More fishes are caught	2	0.5	Yes	1	Single man traditional wooden boat	2	1750	4	Rarely	Often	Rarely
120	Karnali	25	519223	3157762	>500	Rajipur	Bardiya	Patabhar-4	Fulmati	Sonaha	Female	35	Illitrate	Permanent	50		Fishermenr	No	No	Govt job	Yes	30	15	Daily	6	Yes	25	0wn boat are not available	low water season	18	3	4	Phekuwa Jaal	#NULL!	150	1	15	More fishes are caught	2	1	Yes	1	Single man traditional wooden boat	2	2250	4	Rarely	Often	Rarely
121	Karnali	20	519677	3157717	>500	Rajipur	Bardiya	Patabhar-4	Sukhiya	Chaudhary	Male	40	Illitrate	Permanent	50		Not fishermen	No	No	Private firm	No	40	15	Weekely	3	No			low water season	18	2	2	Maha Jaal	#NULL!	200	1	15	More fishes are caught	3	2	Yes	1	Single man traditional wooden boat	2	2000	4	Rarely	Often	Rarely
122	Karnali	25	523579	3160838	>500	Sarkhol	Bardiya	Patabhar-7	Sampati	Sonaha	Female	35	Illitrate	Permanent	50		Fishermenr	No	No	Private firm	Yes	40	15	Daily	6	Yes	25	0wn boat are not available	low water season	14	3	4	Maha Jaal	#NULL!	200	2	15	More fishes are caught	2	2	Yes	1	Single man traditional wooden boat	2	2000	4	Rarely	Sometimes	Rarely
123	Karnali	20	523589	3160352	>500	Sarkhol	Bardiya	Patabhar-7	Hiralal	Sonaha	Male	25	Primary education	Permanent	50		Fishermenr	No	No	Private firm	Yes	30	15	Daily	6	No			low water season	18	3	4	Maha Jaal	#NULL!	200	1	15	More fishes are caught	2	2	Yes	1	Single man traditional wooden boat	2	1750	4	Rarely	Often	Rarely
124	Karnali	20	523600	3160889	>500	Sarkhola	Bardiya	Patabhar-7	Ajundhya	Sonaha	Male	50	Illitrate	Permanent	50		Fishermenr	No	No	Private firm	Yes	30	15	Daily	6	No			low water season	14	3	3	Maha Jaal	#NULL!	200	1	20	More fishes are caught	2	2	Yes	1	Single man traditional wooden boat	2	2000	4	Rarely	Often	Rarely
125	Karnali	25	523610	3160897	>500	Sarkhol	Bardiya	Patabhar-7	Prema	Sonaha	Male	40	Illitrate	Permanent	50		Fishermenr	No	No	Private firm	Yes	30	15	Daily	6	No			low water season	14	3	4	Maha Jaal	#NULL!	200	1	20	More fishes are caught	2	1	Yes	1	Single man traditional wooden boat	2	2000	4	Rarely	Often	Rarely
126	Karnali	20	523567	3160812	>500	Sarkhola	Bardiya	Patabhar-7	Lalu	Sonaha	Male	40	Illitrate	Permanent	50		Fishermenr	No	No	Private firm	Yes	30	15	Daily	6	No			low water season	14	3	4	Maha Jaal	#NULL!	200	2	20	More fishes are caught	2	1	Yes	1	Single man traditional wooden boat	2	2000	4	Rarely	Often	Rarely
127	Karnali	20	523553	3160758	>500	Sarkhola	Bardiya	Patabhar-7	Tilak Ram	Tharu	Male	40	Illitrate	Permanent	50		Fishermenr	No	No	Private firm	Yes	30	15	Daily	6	Yes	25	0wn boat are not available	low water season	14	3	4	Maha Jaal	#NULL!	200	1	20	More fishes are caught	2	1	Yes	1	Single man traditional wooden boat	2	2000	4	Rarely	Often	Rarely
128	Karnali	25	523557	3160681	>500	Sarkhola	Bardiya	Patabhar-7	Dhan Bahadur	Sonaha	Male	45	Illitrate	Permanent	50		Fishermenr	No	No	Govt job	Yes	30	15	Daily	6	No			low water season	18	3	4	Phekuwa Jaal	#NULL!	150	2	15	More fishes are caught	2	1	Yes	1	Single man traditional wooden boat	2	2000	4	Rarely	Often	Rarely
129	Karnali	30	518895	3145234	>500	Saijana	Bardiya	Manau-9	Laxman	Sonaha	Male	60	Illitrate	Permanent	50		Fishermenr	No	No	Private firm	Yes	40	15	Daily	6	Yes	25	0wn boat are not available	low water season	18	3	4	Maha Jaal	#NULL!	200	1	15	More fishes are caught	3	2	Yes	1	Single man traditional wooden boat	2	4000	2	Rarely	Often	Rarely
130	Karnali	20	518918	3145272	>500	Saijana	Bardiya	Manau-9	Bishram	Sonaha	Male	50	Illitrate	Permanent	50		Fishermenr	No	No	Private firm	Yes	40	15	Daily	6	Yes	25	0wn boat are not available	low water season	18	3	4	Maha Jaal	#NULL!	200	2	15	More fishes are caught	3	2	Yes	1	Single man traditional wooden boat	2	5000	2	Rarely	Sometimes	Rarely
131	Karnali	15	518936	3145316	>500	Saijana	Bardiya	Manau-9	Ruina	Sonaha	Male	60	Illitrate	Permanent	50		Fishermenr	No	No	Private firm	Yes	30	15	Daily	6	Yes	25	0wn boat are not available	low water season	18	3	4	Maha Jaal	#NULL!	200	2	15	Low cost of fishing gear	3	2	Yes	1	Single man traditional wooden boat	2	4000	2	Rarely	Often	Rarely
132	Karnali	20	518954	3145345	>500	Saijana	Bardiya	Manau-9	Shanti	Sonaha	Female	28	Illitrate	Permanent	50		Fishermenr	No	No	Private firm	Yes	40	15	Daily	6	Yes	25	0wn boat are not available	summer season with hot water	14	3	4	Phekuwa Jaal	#NULL!	150	1	20	More fishes are caught	3	1	Yes	1	Single man traditional wooden boat	2	5000	2	Rarely	Often	Rarely
133	Karnali	15	518969	3145367	>500	Saijana	Bardiya	Manau-9	Bishra	Sonaha	Male	40	Illitrate	Permanent	50		Fishermenr	No	No	Fishing business	Yes	30	15	Daily	6	Yes	25	0wn boat are not available	low water season	14	3	4	Maha Jaal	#NULL!	200	1	20	Low cost of fishing gear	3	1	No	0	Single man traditional wooden boat	2	2500	4	Sometimes	Sometimes	Sometimes
134	Karnali	15	518940	3145395	>500	Saijana	Bardiya	Manau-9	Bir Bahadur	Pariyar	Male	30	Primary education	Permanent	20		Not fishermen	No	No	Private firm	No	20	15	Daily	5	Yes	25	0wn boat are not available	low water season	18	3	4	Maha Jaal	#NULL!	200	1	10	More fishes are caught	3	1	Yes	1	Single man traditional wooden boat	2	4000	2	Rarely	Often	Rarely
135	Karnali	20	518914	3145415	>500	Saijana	Bardiya	Manau-9	Dukh Ram	Sonaha	Male	40	Illitrate	Permanent	50		Fishermenr	No	No	Private firm	Yes	40	15	Daily	6	Yes	25	0wn boat are not available	low water season	18	3	4	Maha Jaal	#NULL!	200	1	15	More fishes are caught	3	1	Yes	1	Single man traditional wooden boat	2	4000	2	Rarely	Sometimes	Rarely
136	Karnali	20	518912	3145374	>500	Saijana	Bardiya	Manau-9	Nur Singh	Sonaha	Male	40	Illitrate	Permanent	50		Fishermenr	No	No	Govt job	Yes	40	15	Daily	6	Yes	25	0wn boat are not available	low water season	18	3	4	Maha Jaal	#NULL!	200	1	10	More fishes are caught	3	1	Yes	1	Single man traditional wooden boat	2	4000	2	Rarely	Often	Rarely
137	Karnali	20	518887	3145334	>500	Saijana	Bardiya	Manau-9	Bhagiram	Sonaha	Male	50	Illitrate	Permanent	50		Fishermenr	No	No	Private firm	Yes	30	15	Daily	6	Yes	25	0wn boat are not available	low water season	18	3	4	Maha Jaal	#NULL!	200	1	15	More fishes are caught	3	1	Yes	1	Single man traditional wooden boat	2	2250	4	Rarely	Often	Rarely
138	Karnali	25	518872	3145266	>500	Saijana	Bardiya	Manau-9	Harilal	Sonaha	Male	30	Primary education	Permanent	50		Fishermenr	No	No	Govt job	Yes	30	15	Daily	6	Yes	25	0wn boat are not available	low water season	18	3	4	Maha Jaal	#NULL!	200	1	20	More fishes are caught	2	1	No	0	Single man traditional wooden boat	2	2500	4	Rarely	Often	Rarely
139	Karnali	20	518864	3145240	>500	Saijana	Bardiya	Manau-9	Jagjiran	Chaudhary	Male	30	Illitrate	Permanent	50		Not fishermen	No	No	Govt job	No	20	15	Monthly	3	Yes	25	0wn boat are not available	low water season	14	3	4	Maha Jaal	#NULL!	200	1	15	More fishes are caught	2	1	No	0	Single man traditional wooden boat	2	0	0	Rarely	Often	Rarely
140	Karnali	20	518667	3145218	>500	Saijana	Bardiya	Manau-9	Ram Singh	Tharu	Male	42	Illitrate	Permanent	50		Not fishermen	No	No	NGO	No	30	15	Weekely	2	Yes	25	0wn boat are not available	breeding time for fish	18	3	4	Paat/Hate Jaal	#NULL!	25	1	15	More fishes are caught	2	1	Yes	1	Single man traditional wooden boat	2	0	0	Rarely	Often	Rarely
141	Karnali	20	518527	3145295	>500	Parseni	Bardiya	Manau-9	Chatak	Tharu	Male	40	Illitrate	Permanent	50		Not fishermen	No	No	Private firm	No	20	15	Monthly	1	Yes	25	0wn boat are not available	breeding time for fish	14	3	4	Paat/Hate Jaal	#NULL!	15	2	15	More fishes are caught	1	1	No	0	Single man traditional wooden boat	2	0	0	Rarely	Often	Rarely
142	Karnali	15	519271	3139202	>500	Ramjani Chowk	Bardiya	Khairi-3	Ram Kumar	Dahit	Male	25	Secondary education	Permanent	50		Not fishermen	No	No	Private firm	No	20	15	Not engaged in fishing anymore	1	No			low water season	14	1	2	Maha Jaal	#NULL!	200	1	10	More fishes are caught	2	1	No	0	Single man traditional wooden boat	2	0	0	Rarely	Often	Rarely
143	Karnali	25	519270	3139196	>500	Pahari Gaun	Bardiya	Khairi-3	Radha Krishna	Tharu	Male	30	Illitrate	Permanent	50		Not fishermen	No	No	Private firm	No	20	15	Monthly	1	No			low water season	14	2	2	Maha Jaal	#NULL!	200	0.5	15	More fishes are caught	2	1	No	0	Single man traditional wooden boat	2	0	0	Rarely	Often	Rarely
144	Karnali	25	512025	3149585	>500	Prem Nagar	Bardiya	Daulatpur-9	Nam Bali	Chaudhary	Male	33	Primary education	Temporary	20	Facilities	Not fishermen	No	No	Private firm	No	20	15	Monthly	1	Yes	25	0wn boat are not available	low water season	18	2	2	Maha Jaal	#NULL!	200	1	10	More fishes are caught	2	2	No	0	Single man traditional wooden boat	3	0	0	Rarely	Often	Rarely
145	Karnali	25	512027	3149593	>500	Prem Nagar	Bardiya	Daulatpur-9	Bhokla	Sonaha	Male	50	Illitrate	Permanent	50		Not fishermen	No	No	Private firm	Yes	40	15	Daily	6	Yes	25	0wn boat are not available	low water season	18	3	4	Maha Jaal	#NULL!	200	1	20	More fishes are caught	5	5	Yes	1	Single man traditional wooden boat	2	5000	2	Sometimes	Sometimes	Sometimes
146	Karnali	20	511991	3149624	>500	Prem Nagar	Bardiya	Daulatpur-9	Ram Bali	Tharu	Male	30	Illitrate	Permanent	50		Fishermenr	No	No	Private firm	No	20	15	Daily	4	Yes	25	0wn boat are not available	low water season	14	3	4	Maha Jaal	#NULL!	200	1	10	More fishes are caught	4	5	Yes	1	Single man traditional wooden boat	2	4500	2	Sometimes	Sometimes	Sometimes
147	Karnali	20	512048	3149549	>500	Prem Nagar	Bardiya	Daulatpur-9	Janaki	Tharu	Female	35	Illitrate	Permanent	50		Not fishermen	No	No	Private firm	No	20	15	Weekely	3	Yes	25	0wn boat are not available	low water season	14	2	3	Paat/Hate Jaal	#NULL!	5	1	10	More fishes are caught	3	1	No	0	Single man traditional wooden boat	3	0	0	Rarely	Often	Rarely
148	Karnali	20	512001	3149616	>500	Prem Nagar	Bardiya	Daulatpur-9	Chitra	Sonaha	Female	25	Illitrate	Permanent	50		Fishermenr	No	No	Private firm	Yes	40	15	Daily	6	Yes	25	0wn boat are not available	low water season	14	2	3	Maha Jaal	#NULL!	200	1	15	More fishes are caught	3	2	Yes	1	Single man traditional wooden boat	2	5000	2	Rarely	Often	Rarely
149	Karnali	20	512069	3149552	>500	Prem Nagar	Bardiya	Daulatpur-9	Dipu	Chaudhary	Male	16	Secondary education	Temporary	20	Job	Not fishermen	No	No	Private firm	No	20	15	Weekely	2	Yes	25	0wn boat are not available	low water season	14	2	3	Phekuwa Jaal	#NULL!	150	1	10	More fishes are caught	2	3	No	0	Single man traditional wooden boat	3	0	0	Rarely	Often	Rarely
150	Karnali	25	512922	3149875	>500	Chanaura	Bardiya	Daulatpur-9	Dhobi	Sonaha	Male	50	Illitrate	Permanent	50		Fishermenr	No	No	Private firm	Yes	50	15	Daily	6	Yes	25	0wn boat are not available	low water season	14	3	3	Maha Jaal	#NULL!	200	1	15	More fishes are caught	4	4	Yes	1	Single man traditional wooden boat	2	4000	2	Rarely	Often	Rarely
151	Karnali	20	512847	3149942	>500	Chanaura	Bardiya	Daulatpur-9	Sanu	Sonaha	Male	24	Primary education	Permanent	50		Fishermenr	No	No	Private firm	Yes	40	15	Daily	6	Yes	25	0wn boat are not available	low water season	18	3	4	Maha Jaal	#NULL!	200	1	15	More fishes are caught	4	6	Yes	1	Single man traditional wooden boat	2	4000	2	Rarely	Often	Rarely
152	Karnali	20	513166	3150005	>500	Chanaura	Bardiya	Daulatpur-9	Sankar	Sonaha	Male	44	Illitrate	Permanent	50		Fishermenr	No	No	Private firm	Yes	50	15	Daily	6	Yes	25	0wn boat are not available	breeding time for fish	18	3	4	Maha Jaal	#NULL!	200	1	15	More fishes are caught	3	4	Yes	1	Single man traditional wooden boat	2	1750	4	Rarely	Often	Rarely
153	Karnali	25	513195	3150091	>500	Chanaura	Bardiya	Daulatpur-9	Sukli	Sonaha	Male	50	Illitrate	Permanent	40		Fishermenr	No	No	Private firm	Yes	50	15	Daily	6	Yes	25	0wn boat are not available	breeding time for fish	18	3	4	Maha Jaal	#NULL!	200	0.5	20	More fishes are caught	4	3	Yes	1	Single man traditional wooden boat	2	5000	2	Rarely	Often	Rarely
154	Karnali	25	513224	3150039	>500	Chanaura	Bardiya	Daulatpur-9	Titu	Sonaha	Male	25	Illitrate	Permanent	50		Fishermenr	No	No	NGO	Yes	40	15	Daily	6	Yes	25	0wn boat are not available	breeding time for fish	14	3	4	Maha Jaal	#NULL!	200	0.5	15	More fishes are caught	3	1	Yes	1	Single man traditional wooden boat	2	2000	4	Rarely	Often	Rarely
155	Karnali	30	513252	3150063	>500	Murgua	Bardiya	Daulatpur-2	Vagnu	Sonaha	Male	60	Illitrate	Permanent	50		Fishermenr	No	No	Private firm	Yes	50	15	Daily	6	Yes	25	0wn boat are not available	low water season	18	3	4	Maha Jaal	#NULL!	200	1	15	More fishes are caught	3	1	Yes	1	Single man traditional wooden boat	2	2000	4	Rarely	Often	Rarely
156	Karnali	20	513607	3150471	>500	Murgua	Bardiya	Daulatpur-2	Shanti	Sonaha	Male	40	Illitrate	Permanent	50		Fishermenr	No	No	Private firm	Yes	50	15	Daily	3	Yes	25	0wn boat are not available	low water season	14	3	4	Maha Jaal	#NULL!	200	1	15	More fishes are caught	3	1	Yes	1	Single man traditional wooden boat	2	2000	4	Rarely	Sometimes	Rarely
157	Karnali	25	513570	3150354	>500	Murguwa	Bardiya	Daulatpur-2	Rajaram	Sonaha	Male	45	Illitrate	Permanent	50		Fishermenr	No	No	Fishing business	Yes	40	15	Daily	4	Yes	25	0wn boat are not available	low water season	18	2	3	Maha Jaal	#NULL!	200	1	10	More fishes are caught	3	1	Yes	1	Single man traditional wooden boat	2	2000	4	Rarely	Often	Rarely
158	Karnali	25	513580	3150408	>500	Murguwa	Bardiya	Daulatpur-2	Chotulal	Sonaha	Male	40	Illitrate	Permanent	50		Fishermenr	No	No	Private firm	Yes	40	15	Daily	6	Yes	25	0wn boat are not available	low water season	18	3	4	Maha Jaal	#NULL!	200	1	15	More fishes are caught	3	3	Yes	1	Single man traditional wooden boat	2	4500	2	Rarely	Often	Rarely
159	Karnali	25	513602	3150427	>500	Murguwa	Bardiya	Daulatpur-2	Bal Kishan	Sonaha	Male	45	Illitrate	Permanent	50		Fishermenr	No	No	Private firm	Yes	50	15	Daily	6	Yes	25	0wn boat are not available	breeding time for fish	14	3	4	Maha Jaal	#NULL!	200	0.5	20	More fishes are caught	4	3	Yes	1	Single man traditional wooden boat	2	2250	4	Rarely	Often	Rarely
160	Karnali	20	513612	3150446	>500	Murguwa	Bardiya	Daulatpur-2	Suki Ram	Sonaha	Male	40	Illitrate	Permanent	50		Fishermenr	No	No	Private firm	Yes	50	15	Daily	6	Yes	25	0wn boat are not available	breeding time for fish	18	3	4	Maha Jaal	#NULL!	200	1	20	More fishes are caught	4	4	Yes	1	Single man traditional wooden boat	2	2250	4	Rarely	Often	Rarely
161	Karnali	25	513632	3150482	>500	Murguwa	Bardiya	Daulatpur-2	Ram Bahadur	Sonaha	Male	40	Illitrate	Permanent	20		Fishermenr	No	No	Private firm	Yes	40	15	Daily	6	No			low water season	18	3	4	Maha Jaal	#NULL!	200	1	10	Low cost of fishing gear	3	1	Yes	1	Single man traditional wooden boat	2	2000	4	Rarely	Often	Rarely
162	Karnali	25	513652	3150513	>500	Murguwa	Bardiya	Daulatpur-2	Bharosi	Sonaha	Male	45	Illitrate	Permanent	50		Fishermenr	No	No	Private firm	Yes	50	20	Daily	6	Yes	25	0wn boat are not available	low water season	14	3	4	Maha Jaal	#NULL!	200	1	10	More fishes are caught	4	3	Yes	1	Single man traditional wooden boat	2	4500	2	Rarely	Often	Rarely
163	Karnali	20	514220	3150754	>500	Murguwa	Bardiya	Daulatpur-2	Palta	Sonaha	Male	40	Illitrate	Permanent	50		Fishermenr	No	No	Private firm	Yes	60	15	Daily	6	Yes	25	0wn boat are not available	low water season	14	3	4	Maha Jaal	#NULL!	200	1	20	More fishes are caught	4	3	Yes	1	Single man traditional wooden boat	2	2333.33	3	Rarely	Often	Rarely
164	Karnali	25	514238	3150790	>500	Murguwa	Bardiya	Daulatpur-2	Nanu Ram	Sonaha	Male	50	Illitrate	Permanent	50		Fishermenr	No	No	Private firm	Yes	40	15	Daily	6	Yes	25	0wn boat are not available	low water season	14	3	4	Maha Jaal	#NULL!	200	0.5	10	More fishes are caught	4	3	Yes	1	Single man traditional wooden boat	2	2000	4	Rarely	Often	Rarely
[truncated: 42 more columns]
